# Supplementary material for: Effect of CO2 Content in Air on the Activity of Carbonic Anhydrases in Cytoplasm, Chloroplasts, and Mitochondria and the Expression Level of Carbonic Anhydrase Genes of the α- and β-Families in Arabidopsis thaliana Leaves
Source: Plants (Basel). 2022 Aug 14;11(16):2113. doi: 10.3390/plants11162113 (PMC9414674; doi:10.3390/plants11162113)
Supplement: Supplementary file 1 [file plants-11-02113-s001.zip]

Archive with 1 entries (1 files):
- plants-1797641-supplementary.pdf
